# Supplementary material for: Germ-Line Transmitted, Chromosomally Integrated HHV-6 and Classical Hodgkin Lymphoma
Source: PLoS One. 2014 Nov 10;9(11):e112642. doi: 10.1371/journal.pone.0112642 (PMC4226568; doi:10.1371/journal.pone.0112642)
Supplement: Table S1 — Further characteristics of subjects included in this study. (XLSX) [file pone.0112642.s001.xlsx]

## Sheet: Sheet1
Patient Number	Sex	Case/Control	Germ-line HHV-6?	HHV-6 Type	Age Group
724	M	2	0		2
730	M	2	0		2
755	F	2	0		2
757	M	2	0		3
758	F	2	0		2
760	F	2	0		2
772	M	2	0		3
782	M	2	0		3
791	F	2	0		2
792	F	2	0		2
1113	M	2	0		2
1316	F	2	0		2
1346	F	2	0		2
1354	F	2	0		2
1358	M	2	0		2
1388	F	2	0		2
1389	F	2	0		2
1393	M	2	0		2
1394	F	2	0		2
1395	M	2	0		2
2026	F	2	0		2
2027	M	2	0		2
2069	M	2	0		2
2101	M	2	0		2
2106	M	2	0		2
2109	M	2	0		2
2114	M	2	0		2
2115	F	2	0		2
2118	F	2	0		2
2119	F	2	0		2
2120	M	2	1	B	2
2131	M	2	0		2
2141	F	2	0		2
2150	M	2	0		2
2151	M	2	0		2
2178	M	2	0		2
2218	M	2	0		2
2219	F	2	0		2
2220	F	2	0		2
2225	F	2	0		2
2243	M	1	0		2
2460	F	2	0		2
2471	F	2	0		2
2477	M	2	0		2
2504	M	2	0		4
2508	F	2	0		4
2516	F	2	0		2
2517	M	2	0		2
2519	M	1	0		2
2520	M	1	0		2
2527	M	2	0		4
2528	F	2	0		2
2533	F	2	0		2
2536	F	2	0		2
2537	M	1	0		2
2538	F	1	0		2
2542	M	2	0		2
2549	M	2	0		3
2556	F	1	0		2
2558	M	2	0		2
2561	M	1	0		2
2563	M	2	0		3
2564	F	1	0		2
2567	F	1	0		2
2568	M	2	0		2
2571	M	2	0		2
2575	M	1	0		2
2577	F	1	0		2
2582	F	1	0		2
2584	M	1	0		2
2585	M	2	0		2
2596	M	2	0		3
2597	F	2	0		2
2598	F	2	0		2
2599	M	2	0		2
2602	F	1	0		2
2605	M	2	0		2
2610	F	2	0		4
2612	F	1	0		2
2615	F	1	0		2
2625	F	2	0		4
2629	F	1	0		2
2630	F	2	0		2
2635	M	2	0		2
2652	F	2	0		2
2654	M	2	0		2
2657	F	2	0		2
2659	F	2	0		2
2662	F	2	0		2
2666	M	1	0		2
2677	F	2	0		2
2679	M	1	0		2
2680	M	1	0		2
2682	F	2	0		2
2683	M	2	0		2
2684	F	2	0		2
2686	M	2	0		2
2687	M	1	0		2
2688	M	1	0		2
2689	M	2	0		2
2692	F	2	0		2
2693	M	1	0		2
2695	F	2	0		2
2696	F	2	0		2
2729	M	2	0		3
2741	F	1	0		2
2756	M	2	0		2
2758	M	1	0		2
2764	M	2	0		3
2792	M	2	0		4
2793	M	2	0		2
2798	M	2	0		4
2801	M	2	0		2
2802	M	2	0		3
2805	F	2	0		3
2813	M	2	0		2
2815	M	2	0		2
2817	M	1	0		2
2818	F	2	0		2
2819	F	2	0		2
2824	F	1	0		2
2831	F	2	0		2
2832	M	2	0		4
2835	M	2	0		2
2836	F	2	0		2
2839	F	1	0		2
2840	M	2	0		2
2841	M	1	0		2
2844	F	1	0		2
2851	F	2	0		2
2854	M	2	0		4
2855	M	2	0		2
2861	M	2	0		2
2864	F	2	0		1
2865	F	2	0		2
2866	M	2	0		2
2872	F	2	0		2
2877	M	2	0		4
2879	F	1	0		2
2888	F	2	0		3
2893	F	2	0		2
2898	F	2	0		2
2903	F	2	0		2
2904	M	2	0		3
2921	F	2	0		3
2922	M	2	0		2
2923	M	2	0		2
2924	F	2	0		2
2933	F	2	0		2
2934	M	1	0		2
2945	M	2	0		3
2957	M	2	0		2
2967	M	2	0		2
2969	F	2	0		2
2970	F	2	0		2
2971	M	2	0		2
2972	M	2	0		2
2974	F	2	0		2
2976	M	2	0		2
2978	F	1	0		2
2987	F	1	0		2
2988	F	1	0		2
2989	F	2	0		2
2990	M	2	0		2
3003	F	2	0		3
3007	M	2	0		2
3009	F	2	0		4
3012	M	2	0		3
3016	F	2	0		4
3017	M	1	0		2
3018	M	2	0		4
3021	F	2	0		2
3022	M	2	0		2
3026	F	2	0		2
3028	F	2	0		4
3031	M	1	0		2
3032	F	1	0		2
3040	M	1	0		2
3042	F	2	0		2
3051	M	2	0		1
3052	M	2	0		2
3054	F	2	0		2
3057	F	1	0		2
3058	F	2	0		2
3062	M	2	0		2
3063	M	2	0		2
3068	F	2	0		2
3070	M	2	0		2
3073	M	2	0		3
3074	M	2	0		2
3078	M	2	0		2
3089	F	2	0		1
3090	F	2	0		2
3095	F	2	0		2
3139	M	2	0		2
3199	F	2	0		4
3200	F	2	0		4
3201	F	2	0		2
3202	M	2	0		4
3208	M	2	0		3
3216	M	2	0		4
3221	M	2	0		2
3226	M	2	0		4
3230	F	2	0		1
3233	M	2	0		3
3236	M	2	0		4
3248	F	2	0		3
3249	F	2	0		4
3250	F	2	1		4
3251	F	2	0		3
3276	M	2	0		4
3277	M	2	0		4
3278	F	2	0		2
3290	M	2	0		2
3292	M	2	0		2
3296	M	2	0		3
3299	M	2	0		2
3300	F	2	0		3
3303	M	2	0		2
3306	M	2	0		2
3308	F	2	0		4
3309	F	2	0		4
3314	F	2	0		2
3315	M	2	0		4
3331	M	2	0		4
3335	M	2	0		4
3337	M	2	0		2
3338	M	2	0		2
3339	F	2	0		4
3495	M	2	0		3
3496	M	2	0		2
3497	M	2	0		3
3500	M	2	0		2
3501	F	2	0		2
3502	F	2	0		4
3503	M	2	0		3
3508	F	2	0		3
3509	M	2	0		2
3511	M	2	0		2
3512	F	2	0		3
3526	F	2	0		2
3528	M	2	0		4
3531	M	2	0		4
3532	F	2	0		3
3535	F	2	0		2
3536	M	2	0		3
3537	M	2	0		2
3543	M	2	0		2
3544	F	2	0		2
3546	M	2	0		4
3547	M	2	0		2
3548	M	2	0		2
3554	M	2	0		2
3555	F	2	0		2
3558	M	2	0		4
3560	F	2	0		4
3561	F	2	0		2
3565	M	2	0		2
3568	M	2	0		3
3572	F	2	1	B	2
3574	M	2	0		2
3578	M	2	0		2
3584	M	2	0		2
3589	M	2	0		4
3591	M	2	0		3
3592	M	2	0		4
3593	F	2	0		3
3595	M	2	0		2
3596	M	2	0		2
3601	F	2	0		4
3602	F	2	0		4
3603	M	2	0		3
3604	M	2	0		4
3607	F	2	0		3
3609	F	2	0		2
3612	F	2	0		4
3614	F	2	0		4
3617	M	2	0		3
3618	M	2	0		4
3619	M	2	0		3
3621	M	2	0		3
3622	M	2	1	B	2
3624	F	2	0		2
3626	F	2	0		2
3632	M	2	0		3
3633	M	2	0		2
3635	M	2	0		3
3637	M	2	0		3
3639	M	2	0		2
3640	M	2	0		4
3643	M	2	0		2
3644	M	2	0		4
3645	F	2	0		4
3646	F	2	0		3
3650	M	2	0		2
3652	M	2	0		2
3653	F	2	0		2
3654	F	2	0		3
3656	M	2	0		4
3659	M	2	0		2
3661	M	2	0		4
3662	M	2	0		2
3663	M	2	0		2
3664	M	2	0		2
3665	F	2	0		3
3666	M	2	0		3
3673	F	2	0		4
3674	F	2	0		3
3675	F	2	0		4
3677	F	2	0		2
3679	M	2	0		2
3680	F	2	0		2
3681	M	2	0		3
3682	F	1	0		4
3684	F	2	0		3
3685	F	1	0		4
3687	M	1	0		2
3688	M	2	0		2
3689	M	2	0		4
3690	F	1	0		4
3691	M	1	0		4
3695	M	2	0		3
3696	F	2	0		2
3697	F	1	0		4
3699	M	1	0		4
3700	M	1	0		2
3703	F	2	0		2
3704	M	2	0		3
3706	F	1	0		3
3707	M	1	0		4
3708	M	1	0		3
3715	F	2	0		2
3716	M	2	0		3
3719	M	1	0		4
3720	F	1	0		4
3722	F	1	0		4
3723	M	2	0		3
3724	M	2	0		4
3727	M	2	0		4
3728	M	1	0		2
3731	M	2	0		4
3733	F	1	0		2
3736	F	1	0		4
3737	M	2	0		2
3738	F	2	0		3
3739	M	1	0		3
3740	M	2	0		2
3741	M	1	0		2
3744	M	1	0		3
3745	F	2	0		2
3746	F	1	0		3
3747	M	2	0		2
3749	F	1	0		3
3753	F	1	0		2
3754	M	2	0		2
3757	F	2	1	B	4
3759	M	2	0		2
3760	F	2	0		2
3761	M	2	0		2
3762	F	1	0		4
3763	M	2	0		2
3764	F	2	0		2
3765	M	1	0		4
3777	M	2	0		3
3778	F	2	0		3
3779	M	1	0		2
3780	M	2	0		2
3782	M	1	0		4
3783	M	1	0		2
3785	F	2	0		3
3786	M	2	0		3
3787	F	2	0		2
3789	F	1	0		3
3790	F	2	0		4
3792	F	1	0		4
3795	M	1	0		2
3796	F	1	0		3
3797	M	1	0		2
3798	M	2	0		4
3799	M	2	1	B	2
3818	F	1	0		4
3819	F	1	0		4
3820	M	1	0		3
3883	F	2	0		2
3886	F	2	0		2
3888	F	2	0		2
3890	M	1	0		4
3896	F	2	0		2
3897	M	1	0		3
3898	M	1	0		3
3899	M	2	0		3
3901	F	1	0		4
3902	M	1	0		4
3903	M	1	0		2
3904	F	2	0		3
3905	M	1	0		3
3906	M	2	0		2
3907	M	1	0		4
3908	F	1	0		4
3909	M	2	0		2
3910	M	2	0		2
3912	F	2	0		3
3913	M	1	0		4
3915	F	2	0		3
3916	F	2	0		2
3918	M	2	0		2
3919	M	1	0		3
3920	M	2	0		3
3921	M	1	0		3
3922	F	1	0		4
3923	M	1	0		2
3924	F	2	0		3
3925	M	1	0		4
3926	F	1	0		2
3928	F	1	0		3
3930	M	2	0		3
3931	M	1	0		4
3934	M	1	0		4
3936	M	2	0		2
3937	F	1	0		4
3939	F	2	0		4
3940	F	2	0		2
3944	M	2	1	A	4
3945	M	1	0		4
3946	M	2	0		4
3947	F	1	0		2
3948	M	2	0		3
3951	M	2	0		2
3952	M	1	0		4
3953	F	1	0		3
3958	M	1	0		4
3961	F	1	0		3
3962	F	1	0		2
3965	F	1	0		3
3966	M	1	0		4
3968	M	2	0		4
3969	F	2	0		3
3970	F	2	0		3
3973	M	1	0		4
3974	M	1	0		4
3975	M	1	0		2
3982	M	2	1	B	4
3983	F	1	0		3
3984	M	1	0		2
3985	F	1	0		4
3986	F	1	1		4
3987	F	1	0		3
3988	M	2	0		4
3989	M	1	0		2
3990	F	1	0		2
3991	F	1	0		3
3992	M	1	0		3
3993	F	1	0		3
3994	M	1	0		3
3995	M	1	0		3
3999	F	2	0		2
4000	M	2	0		3
4001	F	2	0		2
4002	F	1	0		3
4003	F	1	0		4
4004	M	2	0		4
4005	F	1	0		4
4007	M	1	0		2
4008	M	2	0		3
4009	M	1	0		3
4012	F	2	0		3
4013	M	1	0		2
4014	M	2	0		4
4015	F	2	0		3
4016	M	2	0		4
4017	M	1	0		4
4018	M	1	0		2
4019	M	1	0		2
4020	F	2	0		2
4021	F	1	0		3
4022	F	1	0		2
4024	M	1	0		4
4025	M	1	0		3
4028	M	1	0		2
4029	F	1	0		3
4031	M	2	0		4
4032	M	1	0		3
4033	M	1	0		4
4035	M	1	0		3
4036	F	1	0		4
4037	M	1	0		3
4038	F	2	0		2
4039	F	1	0		3
4043	M	2	0		2
4045	F	2	0		3
4046	F	1	0		2
4047	M	1	0		4
4048	M	2	0		3
4049	F	1	0		3
4050	M	2	0		2
4053	M	1	0		2
4054	M	1	0		3
4057	F	1	0		4
4058	F	1	0		2
4059	M	2	0		3
4060	M	1	0		4
4061	F	2	0		3
4062	F	1	0		2
4063	F	2	0		2
4066	M	1	0		3
4067	M	1	0		2
4068	F	1	0		4
4070	M	1	0		4
4071	M	1	0		2
4072	F	1	0		4
4073	M	1	0		4
4074	M	2	0		3
4075	F	2	0		2
4077	F	1	0		4
4078	M	1	0		4
4079	F	2	0		2
4080	F	1	0		2
4081	M	1	0		4
4082	M	1	0		2
4083	F	1	0		4
4085	F	2	0		2
4086	M	2	0		4
4088	M	1	0		3
4089	M	1	0		3
4090	M	2	0		2
4093	F	1	1		3
4094	F	1	0		2
4095	M	1	0		3
4096	F	1	0		4
4097	F	2	0		2
4098	M	1	0		4
4100	M	1	0		2
4101	M	1	0		3
4103	M	2	0		2
4104	M	1	0		4
4105	M	1	0		4
4106	M	2	0		4
4109	F	1	0		2
4110	F	1	1		2
4111	F	1	0		4
4112	M	2	0		2
4113	M	1	0		4
4115	M	2	0		2
4116	F	2	0		4
4119	F	2	0		2
4120	M	2	0		4
4121	F	1	0		4
4122	M	1	0		2
4123	F	1	0		3
4124	M	1	0		3
4125	M	2	0		3
4127	M	1	0		4
4128	F	1	0		2
4129	M	1	0		4
4133	M	1	0		4
4134	M	1	0		2
4135	M	1	0		4
4136	M	1	0		2
4137	M	1	0		4
4138	F	1	0		4
4139	M	1	0		4
4145	M	1	0		4
4146	M	1	0		4
4147	M	1	0		2
4148	M	1	0		4
4150	F	2	0		4
4151	M	2	0		4
4152	M	1	0		4
4153	F	1	0		4
4154	M	1	0		2
4155	F	1	0		4
4166	F	2	0		2
4168	F	1	0		3
4169	F	1	0		4
4171	F	1	0		4
4179	F	1	0		3
4182	M	1	0		3
4185	F	2	0		2
4187	M	1	0		4
4189	M	1	0		3
4193	M	1	0		4
4195	M	2	0		2
4197	M	2	0		2
4198	F	1	0		2
4203	F	1	0		4
4204	F	1	0		2
4205	F	1	0		2
4208	F	1	0		3
4209	F	2	0		2
4210	F	1	0		4
4212	M	2	0		4
4213	F	2	0		2
4214	F	2	0		4
4217	M	1	0		3
4218	F	1	0		2
4219	M	1	0		4
4222	M	2	0		2
4223	M	2	0		2
4226	F	1	0		4
4228	M	1	0		4
4229	M	1	0		4
4230	M	1	0		4
4231	F	2	0		2
4233	F	2	0		2
4234	F	1	0		4
4235	F	1	0		3
4236	M	2	0		2
4237	F	1	0		2
4238	M	1	0		4
4239	F	1	0		4
4240	M	2	0		4
4242	M	2	0		4
4243	M	2	0		4
4244	M	2	0		2
4245	M	1	0		4
4247	M	2	0		2
4248	M	1	0		4
4249	M	1	0		4
4250	F	1	0		4
4251	M	1	0		4
4252	M	1	0		3
4269	F	1	0		2
4270	M	2	0		3
4271	F	1	0		2
4278	F	1	0		3
4279	M	1	0		3
4280	M	2	0		2
4281	F	2	0		4
4282	F	1	0		4
4283	F	1	0		2
4285	M	1	0		2
4286	M	1	0		2
4287	M	2	0		2
4288	F	1	0		2
4289	F	1	0		2
4290	M	1	0		2
4291	M	1	0		3
4292	F	1	0		3
4293	F	1	0		3
4294	F	1	0		2
4295	F	1	0		4
4296	F	1	0		2
4297	F	2	0		3
4298	M	1	1		3
4299	F	2	0		4
4300	M	1	0		4
4305	F	1	0		3
4306	F	1	0		2
4308	M	1	0		4
4311	F	1	0		4
4314	F	1	0		2
4315	F	2	0		4
4316	M	1	0		4
4317	M	1	0		4
4324	M	2	0		2
4325	M	2	0		4
4326	M	1	0		4
4327	M	1	0		4
4328	M	2	0		2
4339	F	2	0		2
4340	M	2	0		2
4341	F	1	0		3
4399	M	2	0		4
4415	F	2	0		2
4419	M	1	0		4
4439	M	1	0		4
4440	M	1	0		2
4442	F	2	0		2
4444	M	1	0		2
4445	F	2	0		2
4446	F	1	0		4
4452	F	2	0		2
4453	M	1	0		2
4455	F	2	0		2
4456	M	1	0		2
4461	M	2	0		4
4462	F	1	0		2
4464	F	1	0		3
4469	F	1	0		2
4471	F	2	0		4
4473	F	1	0		4
4474	F	1	0		3
4475	M	1	0		2
4476	M	2	0		3
4493	F	2	0		2
4505	M	1	0		3
4507	F	1	0		4
4511	F	2	0		2
4512	M	1	0		2
4514	F	2	0		4
4515	M	1	0		4
4516	F	1	0		4
4517	M	1	0		4
4518	M	1	0		2
4519	M	1	0		4
4520	F	2	0		4
4521	F	1	1		4
4524	F	1	0		4
4525	F	2	0		2
4526	M	1	0		2
4529	M	1	0		4
4530	M	1	0		3
4531	M	1	0		4
4532	F	1	0		4
4533	M	2	0		2
4534	M	1	0		2
4535	F	2	0		2
4537	M	1	0		3
4538	M	1	0		2
4539	F	2	0		2
4541	F	2	0		2
4542	M	2	0		2
4544	M	1	0		4
4547	M	1	0		2
4549	M	1	0		3
4550	M	2	0		4
4551	M	1	0		3
4552	F	2	0		2
4553	F	2	0		4
4554	M	2	0		2
4556	M	1	0		3
4557	M	1	0		4
4574	F	2	0		4
4575	M	2	0		4
4579	F	1	0		2
4580	F	2	0		2
4581	M	1	0		3
4582	M	2	0		4
4583	F	2	0		2
4584	M	1	0		2
4585	M	1	0		4
4586	F	2	0		3
4588	M	1	0		3
4589	M	2	0		3
4592	M	1	0		2
4593	M	2	0		2
4595	F	1	0		4
4598	F	1	0		4
4600	M	1	0		2
4601	M	1	0		2
4609	M	2	0		4
4610	F	1	0		4
4611	M	1	0		2
4612	M	1	0		3
4613	M	1	1		4
4615	M	1	0		2
4618	F	2	0		1
4619	M	2	0		3
4620	F	1	0		2
4621	F	2	0		2
4624	M	1	0		2
4625	M	1	0		2
4628	F	1	0		4
4629	M	1	0		3
4630	M	1	0		2
4633	M	2	0		2
4634	F	2	0		3
4635	M	1	0		3
4636	F	1	0		4
4640	M	2	0		2
4642	M	1	0		3
4643	M	2	0		2
4644	M	1	0		3
4648	M	2	0		4
4649	F	2	0		3
4651	F	1	0		2
4652	F	2	0		2
4653	F	2	0		2
4657	F	2	0		4
4659	M	1	0		3
4660	M	1	1		2
4661	M	1	0		4
4663	M	1	0		3
4668	F	1	0		3
4669	F	2	0		4
4670	M	1	0		3
4671	F	1	0		4
4685	M	2	1	B	3
4686	M	1	0		4
4687	F	1	0		3
4688	F	1	0		4
4689	M	2	0		2
4690	F	1	0		2
4691	F	1	0		4
4693	F	1	0		4
4694	F	1	0		2
4698	M	2	0		2
4699	M	2	0		3
4700	F	1	0		4
4701	M	2	0		2
4702	F	2	0		4
4705	F	1	0		3
4706	M	1	0		4
4707	M	1	0		3
4708	M	1	0		2
4710	F	1	0		2
4712	M	2	0		4
4714	M	1	0		4
4715	F	2	0		3
4716	F	2	0		2
4717	F	1	0		2
4718	F	2	0		4
4719	F	1	0		4
4721	F	2	0		2
4722	M	1	0		3
4723	F	2	0		2
4728	F	1	0		4
4729	M	1	0		4
4731	F	1	0		3
4733	F	1	0		2
4734	M	1	0		2
4735	M	1	0		4
4738	M	2	0		4
4740	M	2	0		4
4741	M	2	0		2
4742	F	1	0		2
4743	M	1	0		4
4744	F	2	0		2
4745	M	1	0		2
4746	M	1	0		2
4747	F	2	0		2
4748	M	2	0		2
4749	F	1	0		2
4750	F	1	0		3
4751	F	1	0		4
4752	M	2	0		2
4753	M	1	0		3
4754	M	2	0		2
4756	F	2	0		2
4757	M	1	0		2
4758	M	1	0		3
4759	M	2	0		4
4760	M	1	0		2
4769	M	1	0		3
4773	M	2	0		4
4774	M	1	0		4
4775	M	1	0		4
4776	F	2	0		4
4777	M	2	0		2
4778	F	1	0		2
4779	M	2	0		3
4780	F	1	0		3
4784	F	2	0		2
4786	M	1	0		3
4788	M	2	0		2
4789	F	1	0		2
4790	M	1	0		3
4791	F	2	0		2
4793	M	1	0		2
4794	M	1	0		2
4797	F	2	0		2
4798	F	2	0		2
4799	F	2	0		2
4800	F	1	0		3
4803	F	2	0		2
4806	M	2	0		2
4809	F	2	0		2
4810	M	2	0		2
4811	F	1	0		2
4815	M	2	0		2
4816	M	2	0		4
4823	M	2	0		4
4826	M	1	1		2
4833	M	2	0		4
4837	M	1	0		4
4840	F	2	0		2
4846	M	2	0		4
4847	M	2	0		4
4848	F	2	0		2
4860	M	2	0		3
4870	M	2	0		2
4875	M	2	0		4
4879	M	2	0		2
4888	M	2	0		3
4891	M	2	0		2
4934	M	1	0		2
5008	F	1	0		2
5010	F	2	0		3
5024	M	1	0		4
5029	M	1	0		2
5030	M	2	0		3
5093	F	1	0		2
5094	F	1	0		2
5098	M	2	0		3
5099	F	2	0		4
5100	M	2	0		1
5112	F	2	0		2
5122	M	2	0		4
5139	F	2	0		3
5145	F	2	0		3
5159	M	2	0		3
5193	M	2	0		3
5201	F	2	0		2
5258	M	2	0		4
5259	M	2	0		2
5292	M	2	0		4
5294	M	2	0		4
5304	F	2	0		4
5319	F	2	0		3
5323	F	2	0		2
5391	M	2	0		2
5406	M	2	0		2
5407	M	2	0		2
5412	M	2	1	B	3
5459	F	2	0		4
5461	M	2	0		2
5503	F	2	0		2
5511	F	2	0		3
5517	F	2	0		2
5523	M	2	0		3
5547	M	2	0		4
5550	M	2	0		4
5553	M	2	0		4
5557	F	2	0		4
5561	F	2	0		3
5581	M	2	0		4
5585	M	2	0		3
5586	M	2	0		2
5608	F	2	0		2
5610	F	2	0		2
5617	M	2	0		2
5619	F	2	0		3
5626	M	2	0		3
5638	F	2	0		2
5641	M	2	0		4
5644	M	2	0		4
5647	M	2	0		2
5651	M	2	0		2
5661	F	2	0		4
5662	F	2	0		4
5665	M	2	0		1
5688	F	2	0		4
5701	F	2	0		2
5704	F	2	0		3
5708	F	2	0		3
5709	M	2	0		2
5714	M	2	0		1
5743	M	2	0		2
5756	F	2	0		2
5772	F	2	0		2
5777	M	2	0		4
5782	F	2	0		2
5804	M	2	0		2
5814	F	2	0		4
5820	F	2	0		2
5826	M	2	0		2
5835	F	2	0		2
5870	F	2	0		2
5960	M	2	0		2
5965	M	2	0		4
5970	F	2	0		2
5980	F	2	0		2
5984	F	2	0		4
6043	M	2	0		4
6058	M	2	0		2
6109	F	2	0		2
6187	M	2	0		3
6221	M	2	0		3
6224	F	2	0		2
6230	M	2	0		3
6240	M	2	0		4
6254	M	2	0		2
6285	M	2	0		3
6303	F	2	0		2
6304	F	2	0		3
6314	F	2	0		3
6320	M	2	0		3
6443	M	2	0		4
6456	M	2	0		2
6583	M	2	0		2
6617	F	2	0		2
6627	F	2	0		4
6668	F	2	0		2
6684	F	2	0		3
6685	M	2	0		2
6689	M	2	0		2
6691	F	2	0		4
6692	M	2	0		3
6698	F	2	0		2
6700	M	2	0		2
6705	M	2	0		4
6733	M	2	0		4
6738	M	2	0		4
6747	M	2	0		3
6748	M	2	0		4
6749	F	2	0		4
6752	M	2	0		2
6774	F	2	0		2
6776	F	2	0		4
6779	F	2	0		2
6782	M	2	0		3
6802	M	2	0		2
6815	F	2	0		2
6823	F	2	1	B	4
6840	M	2	0		2
6841	M	2	0		2
6856	M	2	0		3
6862	F	2	0		4
6869	M	2	0		4
6886	M	2	0		2
6919	F	2	0		2
6926	M	2	0		2
6935	M	2	0		4
6950	M	2	0		4
6982	M	2	0		3
6985	F	2	0		2
7104	M	2	0		2
7105	F	2	0		4
7106	M	2	0		4
7108	F	2	0		2
7118	F	2	0		4
7140	M	2	0		4
7263	M	2	0		2
7265	M	2	0		2
7266	F	2	0		2
7272	F	2	0		2
7283	F	2	0		3
7286	M	2	0		2
7287	F	2	0		2
7292	M	2	0		2
7308	M	2	0		2
7321	M	2	0		3
7327	F	2	0		3
7339	M	2	0		4
7343	M	1	0		2
7344	M	1	0		2
7345	M	1	0		4
7346	F	1	0		4
7353	M	2	0		2
7409	F	2	0		3
7739	F	2	0		2
7747	M	2	0		4
7750	M	2	0		1
7751	M	2	0		3
7775	M	2	0		3
7779	M	2	0		2
7782	F	2	0		3
7785	F	2	0		4
7803	M	2	0		2
7810	M	2	0		4
7823	F	2	0		2
7826	M	2	0		4
7835	M	2	0		1
7857	F	2	0		2
7859	F	2	0		4
7875	F	2	0		2
7879	F	2	0		2
7909	F	2	0		2
7914	M	2	0		3
7922	M	2	0		3
7943	F	2	1	B	3
7947	M	2	0		3
8009	F	2	0		3
8374	F	2	0		3
8376	M	2	0		2
8422	M	2	0		4
8455	F	2	0		2
8456	F	2	0		3
8460	M	2	0		1
8482	M	2	0		2
8483	M	2	0		4
8493	F	2	0		3
8523	F	2	0		2
8528	M	2	0		4
8549	F	2	0		2
8587	F	2	0		2
8595	F	2	0		4
8596	M	2	0		2
8600	F	2	0		2
8602	M	2	0		3
8612	F	2	0		2
8630	F	2	0		1
8635	F	2	0		2
8645	F	2	1	B	2
8656	M	2	0		2
8659	M	2	0		2
8668	M	2	0		4
8673	M	2	0		3
8966	F	2	0		4
8968	F	2	0		2
8972	F	2	0		2
8985	M	2	0		4
8989	M	2	0		4
8991	F	2	0		3
8993	F	2	0		4
9003	F	2	0		4
9006	M	2	0		4
9015	F	2	0		2
9019	M	2	0		2
9024	F	2	0		4
9029	M	2	0		4
9030	M	2	0		4
9035	M	2	0		4
9036	M	2	0		3
9039	F	2	0		2
9044	F	2	0		2
9052	M	2	0		4
9069	M	2	0		3
9074	M	2	0		2
9078	F	2	0		2
9088	M	2	0		2
9090	M	2	0		2
9098	F	2	0		3
9100	M	2	0		2
9104	M	2	0		4
9119	M	2	0		4
9121	F	2	0		2
9209	M	2	0		3
9210	M	2	0		2
9216	M	2	0		4
9217	M	2	0		2
9218	F	2	0		2
9221	F	2	0		2
9224	F	2	0		4
9231	M	2	0		3
9234	M	2	0		2
9235	M	2	0		4
9236	M	2	0		4
9241	F	2	0		4
9245	F	2	0		2
9246	F	2	0		4
9257	M	2	0		2
9266	M	2	0		2
9269	M	2	0		4
9279	F	2	0		2
9295	F	2	0		2
9297	M	2	0		4
9311	M	2	0		2
9325	F	2	0		4
9328	M	2	0		4
9350	M	2	0		4
9352	M	2	0		2
9353	F	2	0		2
9362	M	2	0		2
9366	F	2	1	B	3
9374	M	2	0		2
9375	M	2	0		2
9378	F	2	0		2
9382	F	2	0		2
9390	M	2	0		2
9395	F	2	0		3
9481	M	2	0		2
9496	F	2	0		3
9509	M	2	0		3
9515	M	2	0		2
9518	F	2	0		2
9534	M	2	0		3
9538	M	2	0		3
9540	F	1	0		3
9542	F	2	0		2
9543	F	1	0		3
9544	M	2	0		4
9546	M	2	0		3
9549	M	2	0		2
9551	M	2	0		4
9552	M	2	0		3
9553	F	2	0		2
9554	M	2	0		4
9555	M	2	0		4
9559	F	1	0		4
9560	M	1	0		4
9561	F	1	0		2
9562	M	1	0		2
9565	M	1	0		4
9566	M	1	0		3
9567	F	1	0		3
9570	M	2	0		4
9571	F	1	0		3
9572	M	1	0		2
9573	F	1	0		3
9574	M	1	0		3
9575	F	1	0		2
9576	F	2	0		4
9577	F	2	0		2
9578	M	2	0		3
9579	F	1	0		3
9580	M	2	0		2
9581	F	1	1	B	2
9582	M	2	0		4
9583	F	1	0		4
9585	M	2	0		3
9586	M	1	0		3
9587	M	1	0		3
9588	F	1	0		2
9589	F	2	0		4
9591	F	1	0		3
9592	M	2	0		3
9593	M	2	0		4
9595	M	2	0		3
9597	M	1	0		4
9598	F	1	0		3
9599	M	1	0		4
9600	M	1	0		3
9602	M	2	0		3
9604	M	2	0		3
9606	F	2	0		3
9608	M	2	0		4
9609	M	2	0		3
9610	M	2	0		2
9613	M	1	0		4
9614	F	2	0		4
9615	M	2	0		4
9616	M	2	0		2
9617	M	1	0		2
9618	F	1	0		2
9620	M	1	0		3
9621	M	2	0		4
9622	M	1	0		3
9623	M	1	0		2
9625	M	2	1		4
9626	M	1	0		2
9627	F	2	0		3
9628	F	1	0		4
9629	F	2	0		4
9630	F	2	0		4
9631	F	2	0		3
9632	M	1	0		3
9633	M	1	0		3
9635	F	2	0		2
9637	M	2	0		2
9638	F	2	0		2
9639	F	1	0		2
9640	M	1	0		4
9642	M	1	0		3
9645	F	2	0		3
9647	F	2	0		3
9648	M	1	0		4
9650	F	1	0		2
9651	M	1	0		4
9652	F	2	0		2
9657	M	1	0		4
9659	F	2	0		2
9661	M	1	0		3
9667	F	1	0		3
9668	M	1	0		4
9669	M	1	0		4
9675	M	2	0		3
9676	F	2	0		4
9680	F	2	1		4
9681	M	1	0		2
9682	M	1	0		4
9686	M	2	0		2
9688	M	2	0		2
9689	M	1	0		4
9690	M	2	0		3
9691	M	1	0		4
9694	M	2	0		4
9695	M	1	0		3
9697	F	1	0		2
9699	M	1	0		4
9704	M	1	0		4
9711	M	1	0		2
9714	F	2	0		4
9715	F	1	0		2
9716	M	1	0		4
9722	F	2	0		2
9723	M	1	0		2
9725	M	1	0		2
9726	M	1	0		2
9727	M	2	0		2
9728	M	2	0		3
9729	M	2	0		3
9732	M	1	0		4
9733	M	1	0		2
9734	M	2	0		4
9736	M	1	0		2
9737	M	1	1		4
9739	F	1	0		2
9740	M	1	0		4
9741	M	2	0		2
9742	M	1	0		3
9743	F	1	0		2
9744	F	1	0		4
9745	M	1	0		3
9747	M	2	0		4
9748	F	1	0		3
9749	M	1	0		3
9751	M	1	0		3
9755	M	2	0		3
9757	F	2	0		3
9758	F	1	0		2
9759	F	1	0		3
9760	F	2	0		2
9761	M	2	0		3
9762	F	2	0		2
9765	M	1	0		3
9768	M	2	0		4
9769	F	2	0		2
9770	M	1	0		4
9771	F	2	0		2
9772	M	2	0		2
9774	M	1	0		2
9775	M	1	0		4
9776	M	2	0		4
9777	M	2	0		3
9778	M	1	0		4
9779	M	2	0		3
9781	M	2	0		4
9782	M	2	0		3
9783	F	1	0		3
9788	F	1	0		3
9792	F	1	0		2
9794	F	1	0		2
9797	M	2	0		4
9800	M	2	0		3
9802	M	1	0		2
9803	M	1	0		3
9804	F	2	0		2
9807	F	1	0		3
9808	M	1	0		2
9809	M	2	0		2
9810	F	1	0		2
9811	F	1	0		4
9812	M	1	0		3
9813	M	2	0		3
9814	M	2	0		3
9816	F	2	0		4
9817	M	2	0		4
9820	M	1	0		2
9821	M	2	0		3
9822	M	2	0		2
9823	F	2	0		2
9824	F	2	0		2
9825	M	1	0		2
9827	M	2	0		2
9828	F	1	0		2
9829	M	1	0		2
9830	M	1	0		2
9831	F	1	0		3
9832	M	2	0		4
9833	M	1	0		2
9834	M	1	0		4
9835	M	1	0		2
9836	M	2	0		4
9837	M	1	0		2
9838	M	1	0		3
9839	F	2	0		3
9840	F	2	0		2
9841	M	2	0		2
9842	M	1	0		3
9844	F	1	0		3
9845	F	1	0		4
9846	M	2	0		3
9847	F	2	0		2
9848	F	2	0		2
9849	F	2	0		4
9850	F	2	0		2
9852	M	2	0		3
9853	M	2	0		2
9856	M	2	0		2
9857	M	1	0		2
9858	M	2	0		2
9859	M	2	0		2
9860	F	1	0		2
9861	M	2	0		4
9862	M	1	0		4
9863	F	1	0		3
9865	F	1	0		3
9866	F	1	0		2
9867	F	2	0		3
9868	M	1	0		3
9869	M	1	0		2
9870	M	2	0		4
9871	M	1	0		2
9872	M	1	0		4
9873	M	1	0		3
9874	M	2	0		2
9875	M	2	0		2
9876	M	2	0		2
9877	M	1	0		2
9878	F	2	0		3
9879	F	2	0		2
9880	F	1	0		3
9881	F	1	0		2
9882	M	1	0		2
9883	F	2	0		2
9884	M	1	0		4
9885	M	2	0		3
9886	F	1	0		3
9887	F	2	0		3
9888	F	1	0		2
9889	M	2	0		2
9890	M	2	0		2
9891	M	1	0		2
9892	F	2	0		2
9893	F	1	0		4
9894	M	2	0		3
9895	F	2	0		3
9896	F	1	0		2
9897	F	1	0		4
9898	M	1	0		4
9899	M	2	0		2
9900	F	1	0		2
9901	M	2	0		3
9902	M	2	0		2
9903	M	1	0		4
9904	M	1	0		3
9905	M	2	0		3
9906	F	2	0		2
9907	M	2	0		2
9908	M	1	0		3
9909	F	2	0		2
9910	F	2	0		4
9911	F	2	0		4
9912	F	1	0		2
9913	M	1	0		3
9914	M	2	0		4
9915	M	1	0		3
9917	M	2	0		4
9918	M	1	0		4
9919	F	1	0		3
9920	M	1	0		4
9922	F	1	0		2
9923	M	1	0		3
9924	M	1	0		3
9925	M	1	0		4
9926	M	2	0		3
9927	M	2	0		4
9928	F	2	0		2
9929	M	1	0		3
9930	M	2	0		4
9933	F	1	0		2
9934	F	1	0		2
9935	M	2	0		3
9936	M	2	0		2
9937	M	2	0		2
9938	M	1	0		4
9939	F	1	0		3
9940	M	2	0		2
9941	F	1	0		2
9942	M	2	0		4
9943	M	1	0		2
9944	M	1	0		4
9945	M	2	0		2
9946	F	2	0		4
9947	F	2	0		2
9948	F	2	0		2
9949	M	2	0		3
9950	M	2	0		2
9951	F	2	0		2
9952	F	2	0		2
9953	F	1	0		2
9954	F	2	0		3
9955	F	1	0		2
9956	F	1	0		3
9957	M	1	0		3
9958	M	2	0		4
9959	F	2	0		3
9960	F	1	0		2
9961	F	1	0		2
9962	M	2	0		2
9963	F	1	0		2
9965	F	2	0		3
9966	F	2	0		4
9967	M	2	0		3
9968	F	1	0		2
9969	F	2	0		4
9970	M	2	0		4
9972	M	2	0		3
9973	F	2	0		4
9974	M	1	0		2
9975	F	2	0		2
9976	M	2	0		3
9977	F	1	0		4
9978	M	1	0		4
9979	F	1	0		2
9980	F	2	0		3
9981	F	1	0		3
9982	M	2	0		2
9983	M	1	0		4
9984	M	1	0		2
9985	M	2	0		2
9986	F	2	0		2
9987	M	2	0		3
9989	M	1	0		2
9990	F	1	0		3
9991	F	1	0		2
9992	F	1	0		2
9993	M	1	0		2
9994	M	2	0		3
9995	F	2	0		2
9997	F	2	0		3
9998	M	2	0		4
9999	F	1	0		2
10000	M	2	0		2
10001	M	2	0		3
10002	M	1	0		4
10003	M	1	0		2
10004	F	2	0		2
10005	M	2	0		2
10006	M	1	0		3
10007	F	2	0		2
10019	M	2	0		4
10025	M	2	0		2
10056	F	2	0		2
10066	M	2	0		2
10119	M	2	0		3
10175	F	2	0		4
10177	M	2	0		2
